# Supplementary material for: Exploring resources and environmental carrying capacities at the county level: A case study of China’s Fengxian County
Source: PLoS One. 2019 Dec 2;14(12):e0225683. doi: 10.1371/journal.pone.0225683 (PMC6886813; doi:10.1371/journal.pone.0225683)
Supplement: S1 Fig — (ZIP) [file pone.0225683.s001.zip › S1 Fig/S1 Fig.tfw]

50.0000000000
0.0000000000
0.0000000000
-50.0000000000
39440960.0242900030
3868175.9052300034
