# Supplementary material for: Exploring resources and environmental carrying capacities at the county level: A case study of China’s Fengxian County
Source: PLoS One. 2019 Dec 2;14(12):e0225683. doi: 10.1371/journal.pone.0225683 (PMC6886813; doi:10.1371/journal.pone.0225683)
Supplement: S1 Fig — (ZIP) [file pone.0225683.s001.zip › S1 Fig/S1 Fig.xml]

<PAMDataset>
  <Metadata>
    <MDI key="DataType">Generic</MDI>
  </Metadata>
  <Metadata domain="Esri">
    <MDI key="PyramidResamplingType">NEAREST</MDI>
  </Metadata>
  <PAMRasterBand band="1">
    <Histograms>
      <HistItem>
        <HistMin>1.737194442575112</HistMin>
        <HistMax>97.82416787671531</HistMax>
        <BucketCount>256</BucketCount>
        <IncludeOutOfRange>1</IncludeOutOfRange>
        <Approximate>0</Approximate>
        <HistCounts>2|11|20|18|24|21|15|18|21|22|14|33|39|34|38|39|37|41|50|47|69|75|103|75|81|67|96|93|90|85|87|82|77|90|112|113|112|129|129|151|170|149|178|203|234|243|274|268|279|275|294|338|337|332|365|383|379|365|414|448|449|459|517|608|601|604|664|694|736|800|853|873|861|902|942|976|977|1115|1111|1219|1238|1190|1533|2131|2397|2526|2500|2858|2905|3056|3043|3121|3061|2879|2803|2660|2897|2884|3011|3064|3326|3638|3784|3862|3941|4314|4619|5155|5540|5835|6328|6416|6343|6539|6530|6637|6856|7064|6978|7099|7332|7336|7778|7805|7808|7920|7983|8436|8405|8754|9054|8896|8782|8466|8291|8367|8010|7880|7592|7381|7479|7769|7822|7967|7933|7829|7195|7000|6589|6507|6326|6098|5928|5773|5352|5091|4787|4386|4234|4015|3802|3912|3850|3259|2937|3088|2897|2490|2123|2089|2070|1838|1983|1855|1831|2059|2061|2044|1931|2340|2246|2120|2056|2017|1976|1840|1756|1740|1637|1830|2000|2084|1891|1713|1646|1674|1491|1482|1630|1499|1641|1743|1525|1382|1513|1294|1178|1061|765|563|420|133|94|117|213|180|409|322|138|146|76|38|24|7|4|2|7|9|2|8|25|224|247|110|74|16|7|4|5|6|17|18|100|186|60|0|0|0|3|1|0|35|203|109|34|1</HistCounts>
      </HistItem>
    </Histograms>
    <Metadata>
      <MDI key="STATISTICS_MINIMUM">1.7371944425751</MDI>
      <MDI key="STATISTICS_MAXIMUM">97.824167876715</MDI>
      <MDI key="STATISTICS_MEAN">52.066838554824</MDI>
      <MDI key="STATISTICS_STDDEV">12.121523458091</MDI>
      <MDI key="STATISTICS_SKIPFACTORX">1</MDI>
      <MDI key="STATISTICS_SKIPFACTORY">1</MDI>
      <MDI key="STATISTICS_EXCLUDEDVALUES"></MDI>
      <MDI key="STATISTICS_COVARIANCES">146.931330945059</MDI>
    </Metadata>
  </PAMRasterBand>
</PAMDataset>
