# Supplementary material for: Exploring resources and environmental carrying capacities at the county level: A case study of China’s Fengxian County
Source: PLoS One. 2019 Dec 2;14(12):e0225683. doi: 10.1371/journal.pone.0225683 (PMC6886813; doi:10.1371/journal.pone.0225683)
Supplement: S1 Table — (XLSX) [file pone.0225683.s002.xlsx]

## Sheet: RECC at township level
Township	RECC value	Population	Area	Output value	Rank size	lgA	lgR
Zhongyangli	74.577	117782	20210.9	947858	1	0	1.8726
Fengcheng	64.49	78894	1.03817e+06	1080374	2	0.3	1.80949
Shizhai	59.202	67725	1.34606e+06	176474	3	0.48	1.77234
Dashahe	45.3437	61365	2.94036e+06	150813	4	0.6	1.65652
Songlou	48.8916	95637	3.07728e+06	245372	5	0.7	1.68923
Fanlou	37.7215	83011	3218133	174936	6	0.78	1.57659
Huashan	53.6941	80201	3242340	229694	7	0.85	1.72993
Liangzhai	43.6821	65511	3.42927e+06	183426	8	0.9	1.6403
Huankou	51.0869	100666	3.50403e+06	293364	9	0.95	1.70831
Changdian	59.5012	68659	3826298	179678	10	1	1.77453
Shouxian	54.3074	96353	4.38014e+06	247100	11	1.04	1.73486
Shunhe	57.9322	58786	4.49825e+06	145582	12	1.08	1.76292
Wanggou	48.985	108060	4.88773e+06	197218	13	1.11	1.69006
Zhaozhuang	53.108	73566	5.52488e+06	1721290	14	1.15	1.72516
Sunlou	57.0483	57876	6.32421e+06	174435	15	1.18	1.75624
